# Supplementary material for: The Stalk and 1B Domains Are Required for Porcine Deltacoronavirus Helicase NSP13 to Separate the Double-Stranded Nucleic Acids, and the Deletion of the ZBD Impairs This Activity
Source: Animals (Basel). 2025 Mar 18;15(6):865. doi: 10.3390/ani15060865 (PMC11939599; doi:10.3390/ani15060865)
Supplement: Supplementary file 1 [file animals-15-00865-s001.zip]

Archive with 1 entries (1 files):
- animals-3478884-supplementary.pdf
